# Supplementary material for: Natural Variation in Preparation for Nutrient Depletion Reveals a Cost–Benefit Tradeoff
Source: PLoS Biol. 2015 Jan 27;13(1):e1002041. doi: 10.1371/journal.pbio.1002041 (PMC4308108; doi:10.1371/journal.pbio.1002041)
Supplement: S1 Table — This file contains three worksheets. Worksheet A lists the 43 natural isolates assayed by growth curves in Fig. 1. Worksheet B lists the GAL1pr-YFP reporter strains constructed from a subset of 15 natural isolates. Worksheet C lists strains used in time-lapse microscopy and synthetic GAL gene induction experiments. (XLSX) [file pbio.1002041.s015.xlsx]

## Sheet: (A) Growth curve strains
	Table S1	Strains used in study
	Wang et al. 2014
	(A) List of the 43 natural isolates assayed in growth curve experiments.
	See worksheet (B) for genotypes of 15 strains constructed to assay induction timing and galactose cost. See worksheet (C) for strains used for time-lapse microscopy and synthetic (GEV) induction experiments.
	Name	Reference	Location	Source	Notes
	FL100	Cromie et al. 2013	Unknown	Lab strain
	I14	Cromie et al. 2013	Petina, Italy	Vineyard soil
	IL-01	Cromie et al. 2013	Cahokia, IL, USA	Soil sample at base of oak tree
	NC-02	Cromie et al. 2013	Smoky Mountains, NC, USA	Oak exudate
	T7	Cromie et al. 2013	Babler State Park, MO, USA	Oak exudate
	UC5	Cromie et al. 2013	Kurashi, Japan	Sake
	WE372	Cromie et al. 2013	Cape Town, South Africa	Wine
	Y10	Cromie et al. 2013	Philippines	Coconut
	Y12-WashU	Cromie et al. 2013	Ivory coast	Palm wine
	Y9-WashU	Cromie et al. 2013	Java, Indonesia	Ragi (similar to sake wine)
	YJM269	Cromie et al. 2013	Europe	Wine
	YJM326	Cromie et al. 2013	USA	Clinical isolate
	YJM421	Cromie et al. 2013	USA	Clinical isolate (ascites fluid)
	YJM428	Cromie et al. 2013	USA	Clinical isolate (paracentesis fluid)
	YJM451	Cromie et al. 2013	Europe	Clinical isolate
	YJM653	Cromie et al. 2013	California, USA	Clinical isolate (Broncho-alveolar lavage)
	YPS1009	Cromie et al. 2013	Mettler Woods, NJ, USA	Oak exudate
	YPS163	Cromie et al. 2013	Lima, PA, USA	Oak exudate
	378604X	Liti et al. 2009	RVI, Newcastle, UK	Clinical isolate (Sputum)
	BC187	Liti et al. 2009	Napa Valley, USA	Barrel fermentation
	DBVPG1106	Liti et al. 2009	Australia	Grapes
	DBVPG1788	Liti et al. 2009	Finland	Soil
	DBVPG1853	Liti et al. 2009	Ethiopia	White Tecc
	DBVPG6040	Liti et al. 2009	Netherland	Fermenting fruit juice
	DBVPG6765	Liti et al. 2009	Unknown	Unknown
	L-1374	Liti et al. 2009	Chile	Wine
	L-1528	Liti et al. 2009	Chile	Wine
	UWOPS03-461.4	Liti et al. 2009	Malaysia	Nectar, Bertam palm
	UWOPS05-217.3	Liti et al. 2009	Malaysia	Nectar, Bertam palm
	UWOPS05-227.2	Liti et al. 2009	Malaysia	Trigona, Bertam palm
	UWOPS83-787.3	Liti et al. 2009	Bahamas	Fruit, Opuntia stricta
	UWOPS87-2421	Liti et al. 2009	Hawaii, USA	Cladode, Opuntia megacantha
	Y12-SGRP	Liti et al. 2009	Ivory coast	Palm wine	May be mislabeled as Y12; probably strain K12, a sake strain [50].
	Y9-SGRP	Liti et al. 2009	Java, Indonesia	Ragi (similar to sake wine)
	YJM975	Liti et al. 2009	Bergamo, Italy	Clinical isolate (Vaginal)
	YJM978	Liti et al. 2009	Bergamo, Italy	Clinical isolate (Vaginal)
	YJM981	Liti et al. 2009	Bergamo, Italy	Clinical isolate (Vaginal)
	YPS128	Liti et al. 2009	Pennsylvania, USA	Oak
	YPS606	Liti et al. 2009	Pennsylvania, USA	Oak
	YS4	Liti et al. 2009	Netherland	Baker strain
	YS9	Liti et al. 2009	Singapore	Baker strain
	Bb32	Mortimer et al. 1994	California, USA	Vineyard	Natural isolate progenitor strain for RM11-1a
	SLYG78	This study	California, USA	Rotting fig	Derivative of S288c. For genotype, see (B)

## Sheet: (B) Subset of 15 strains
	S1 Table	Strains used in study
	Wang et al. 2014
	(B) Subset of 15 (+2) strains assayed for induction timing.
	Name	Genotype	Transformed with plasmid(s)
	BC187y*	MATa/α HOΔ::GAL1pr-YFP-hphNT1	SLVD02
	BC187yb*	MATa/α HOΔ::GAL1pr-YFP-kanMX4; HOΔ::TDH3pr-mTagBFP-natMX4	SLVA63, SLVA19
	FL100y	MATa/α HOΔ::GAL1pr-YFP-hphNT1	SLVD02
	YPS606y	MATa/α HOΔ::GAL1pr-YFP-hphNT1	SLVD02
	IL14y	MATa/α HOΔ::GAL1pr-YFP-hphNT1	SLVD02
	YJM981y	MATa/α HOΔ::GAL1pr-YFP-hphNT1	SLVD02
	SLYG78	MATa/α HOΔ::GAL1pr-YFP-hphNT1; HOΔ::TDH3pr-mTagBFP2-natMX4	SLVD02, SLVD13
	NC-02y	MATa/α HOΔ::GAL1pr-YFP-hphNT1	SLVD02
	T7y	MATa/α HOΔ::GAL1pr-YFP-hphNT1	SLVD02
	Y12-WashUy	MATa/α HOΔ::GAL1pr-YFP-hphNT1	SLVD02
	Y9-WashUy	MATa/α HOΔ::GAL1pr-YFP-hphNT1	SLVD02
	Y12-SGRPy	MATa/α HOΔ::GAL1pr-YFP-kanMX4	SLVA63
	YPS163y	MATa/α HOΔ::GAL1pr-YFP-hphNT1	SLVD02
	DBVPG6040y	MATa/α HOΔ::GAL1pr-YFP-kanMX4	SLVA63
	YJM975y	MATa/α HOΔ::GAL1pr-YFP-hphNT1	SLVD02
	YJM978y	MATa/α HOΔ::GAL1pr-YFP-kanMX4	SLVA63
	YJM978ym**	MATa/α HOΔ::GAL1pr-YFP-kanMX4; HOΔ::TDH3pr-mCherry-natMX4	SLVA63, SLVA06
	A total of 17 strains are shown. Extra strains include:
	*Strain BC187 was assayed in 2 forms: with GAL reporter only (BC187y) or with GAL reporter and segmentation fluor (BC187yb). Both strains are listed here, but a total of 15 distinct natural isolates are represented.
	**Strain YJM978ym was used as a reference strain in co-culture experiments

## Sheet: (C) Microscopy, GEV strains
	Table S1	Strains used in study
	Wang et al. 2014
	(C) Strains used in time-lapse microscopy and synthetic induction experiments
	Name	Background	Genotype	Transformed with plasmid(s)	Notes
	BC187ym	BC187	MATa/α HOΔ::GAL1pr-YFP-kanMX4; HOΔ::TDH3pr-mCherry-natMX4	SLVA63, SLVA06	Used in time-lapse microscopy in Figure S13.
	SLYA32	S288C	MATα HOΔ::TDH3pr-mCherry-natMX4	SLVA06	Parent strain is FY5 from Brachmann, et al. Used as reference strain in Figure 6C-E.
	SLYA39	S288C	MATα HOΔ::GAL1pr-YFP-natMX4	SLVA64	Parent strain is FY5 from Brachmann, et al. Used as query strain in Figure 6E.
	SLYH71	S288C	MATα HOΔ::GAL1pr-YFP-ADH1t-ACT1pr-GEV-ADH2t-hphNT1*	SLVH71	Parent strain is FY5 from Brachmann, et al. Used as query strain in Figure 6C-D.
	*The ADH1 terminator is only indicated explicitly here , but it is present on all GAL1pr-YFP cassettes in the strains used in this study.
