# Supplementary material for: Natural Variation in Preparation for Nutrient Depletion Reveals a Cost–Benefit Tradeoff
Source: PLoS Biol. 2015 Jan 27;13(1):e1002041. doi: 10.1371/journal.pbio.1002041 (PMC4308108; doi:10.1371/journal.pbio.1002041)
Supplement: S2 Table — This file contains four worksheets. Worksheet A summarizes the metrics used in the paper and describes how they are defined and interrelated. Worksheet B contains values of the diauxic lag time and minimum mid-diauxic growth rate metrics from both replicates of the growth curve experiments in Fig. 1. Worksheet C contains values of preparation time and other metrics measured on a subset of 15 natural isolates and used in Figs. 3 and 4. Worksheet D contains growth rate measurements used to determine the galactose cost, as well as GAL reporter expression data, plotted in Figs. 7 and S14. (XLSX) [file pbio.1002041.s016.xlsx]

## Sheet: (A) Metric definitions
	Table S2. Phenotypic measurements of natural isolates
	Wang et al. 2014
	(A) This worksheet summarizes the definitions of phenotypic metrics used in the paper. Measured values of these metrics are shown in (B-C).
	Experiment (Figure)	Metric	Symbol(s)	Definition	Notes
	Growth curves of diauxic growth* (Fig. 1, S2)	Diauxic lag time		Difference between the time of the last local maximum in smoothed growth rate and the time when the growth rate was previously at the same value.	Strains with only one local maximum in the smoothed growth rate (i.e. no local minimum during the diauxic shift) have a lag time of zero.
		Minimum mid-diauxic growth rate		Minimum value of the smoothed growth rate when it is at a local minimum.	For strains with no local minimum during the diauxic shift, the mid-diauxic growth rate was calculated at the time of inflection point in the smoothed growth rate (See Fig. S2B).
	GAL1pr-YFP expression and sugar depletion during diauxic growth (Fig. 2)	Time of low and high induction	tlow, thigh	Time when median GAL1pr-YFP signal is 2-fold above its basal value (i.e. value at time zero), or at 4-fold below its maximal value, respectively.	Calculated by linear interpolation between nearest two datapoints. Expressed relative to the moment of glucose exhaustion; negative value indicates induction prior to glucose exhaustion.
	GAL1pr-YFP expression during diauxic growth co-culture with reference strain (Fig. 3)	Time of low, middle, and high induction	tlow, tmid, thigh	Time when median GAL1pr-YFP signal is 64-fold, 16-fold, or 4-fold below its maximal value, respectively.	These metrics are not mentioned in the main text, but serve as intermediate metrics for calculating Tprep and Texec (Fig. 3B). They are conceptually related to the metrics of the same name from Figure 2, but due to a different experimental design are defined differently.
		Preparation time		Difference in mid-induction time tmid between query and reference strains.	Negative value indicates that query strain induces before reference strain.
		Execution time		Difference of thigh - tlow for a query strain.	Larger value indicates slower increase in YFP signal once induction has begun.
	GAL1pr-YFP expression after glucose->galactose medium shift (Fig. 4A-C)	Induction delay time (after glu->gal media shift)		Time when median GAL1pr-YFP signal is 2-fold above its value before medium shift.	Larger value indicates longer delay before GAL1pr-YFP induction begins.
		Execution time (after glu->gal media shift)		Difference in time between when median GAL1pr-YFP signal is 2-fold to 32-fold above its pre-medium-shift value.	Conceptually related to execution time from the diauxic growth experiment (Fig. 3). Both metrics represent the time required to increase 16-fold in YFP signal, and are therefore comparable. They are defined at different absolute YFP levels because of differences in experimental design.
	Steady-state GAL1pr-YFP expression in low glucose plus galactose (Fig. 4D-F)	Steady state GAL induction in low glucose + galactose		log10 of the median YFP signal.
	Steady-state growth rates in glucose and glucose plus galactose (Fig. 7, S14)	Growth rate in glucose	Rglu	Steady-state growth rate in glucose	Measured in two different concentrations of glucose (0.3125% or 0.125%)
		Growth rate in glu + gal	Rglu+gal	Steady-state growth rate in glucose + galactose	Measured in two different concentrations of glucose (0.3125% or 0.125%) + 0.25% galactose
		Galactose cost		(Rglu+gal - Rglu) / Rglu	Intuitively, the relative reduction in growth rate due to presence of galactose. A value of -0.2 indicates that the strain grows 20% slower when galactose is added on top of glucose. Although positive values are possible (if adding galactose increases the growth rate) we did not observe this.
	* "Diauxic growth" is defined as batch culture in 0.25% glucose + 0.25% galactose until saturation.

## Sheet: (B) Growth curve metrics
	Table S2. Phenotypic measurements of natural isolates
	Wang et al. 2014
	(B) This worksheet contains both replicates of diauxic lag time and minimum mid-diauxic rate metrics extracted from growth curve data of 43 strains.
			Diauxic lag time (hours)		Minimum mid-diauxic growth rate (doublings/hr)
	In subset?	Strain	Rep1	Rep2	Rep1	Rep2
		378604X	1.60833	1.94815	0.28424	0.288158
		BB32	0	0	0.331175	0.325739
	yes	BC187	1.61775	1.91208	0.357186	0.355921
		DBVPG1106	4.87569	4.57003	0.125597	0.122457
		DBVPG1788	3.33449	3.44427	0.232408	0.212151
		DBVPG1853	4.41543	3.73003	0.12194	0.120897
	yes	DBVPG6040	4.46926	4.04569	0.161155	0.166195
		DBVPG6765	3.3996	3.1004	0.15948	0.174472
	yes	FL100	2.89056	2.92102	0.201806	0.220033
	yes	I14	0.987422	0	0.381824	0.378065
		IL-01	0.578949	1.16112	0.245749	0.240938
		L-1374	3.5979	4.14772	0.131001	0.123818
		L-1528	4.6849	4.45193	0.155813	0.274589
	yes	NC-02	2.62085	2.42062	0.203285	0.191859
	yes	SLYG78	4.94404	4.83344	0.144395	0.139249
	yes	T7	2.59972	1.91154	0.238085	0.232677
		UC5	2.99748	2.96474	0.2154	0.208204
		UWOPS03-461.4	2.38278	1.96052	0.307248	0.326975
		UWOPS05-217.3	2.59702	2.41763	0.27289	0.297887
		UWOPS05-227.2	2.37694	0.506255	0.28804	0.318579
		UWOPS83-787.3	1.86051	1.60114	0.270313	0.27877
		UWOPS87-2421	3.4287	3.1132	0.310445	0.311978
		WE372	2.19354	1.78364	0.206468	0.230218
		Y10	4.52834	3.81417	0.0846387	0.124723
	yes	Y12-SGRP	3.32045	3.25516	0.199918	0.196029
	yes	Y12-WashU	3.10112	3.07756	0.166327	0.165863
		Y9-SGRP	3.54312	3.09223	0.139	0.135283
	yes	Y9-WashU	3.80624	3.80212	0.157209	0.167573
		YJM269	4.60879	4.56783	0.14765	0.146099
		YJM326	2.13956	2.27084	0.270885	0.26445
		YJM421	7.28551	7.35875	0.0374932	0.0372454
		YJM428	5.30398	5.22985	0.115901	0.104447
		YJM451	3.30274	4.27428	0.0903683	0.0934535
		YJM653	2.65347	2.68967	0.239242	0.218502
	yes	YJM975	3.96119	4.01149	0.121937	0.136801
	yes	YJM978	4.99558	5.14676	0.106859	0.0877671
	yes	YJM981	3.8074	4.12829	0.104425	0.108294
		YPS1009	2.25992	2.47076	0.21338	0.207358
		YPS128	2.06584	2.08108	0.235554	0.238729
	yes	YPS163	2.02493	2.37911	0.23012	0.233313
	yes	YPS606	2.82454	2.29797	0.213125	0.210156
		YS4	10.5192	7.55251	0.00320704	0.018543
		YS9	3.55274	3.85298	0.0946588	0.10804

## Sheet: (C) Induction timing
	Table S2. Phenotypic measurements of natural isolates
	Wang et al. 2014
	(C) This worksheet contains phenotypic measurements on a subset of 15 natural isolates that were used to generate Figures 3 and 4.
	Experiment:	Diauxic growth co-culture (Fig. 3)*						Medium shift glu->gal (Fig. 4A)**		Steady state GAL1pr-YFP (Fig. 4D)
		Preparation Time (hours)			Execution time (hours)			Induction delay (hours)	Execution time (hours)	log10 median in 0.0625% glu + 0.25% gal (a.u.)
	Strain	Rep1	Rep2	Rep3	Rep1	Rep2	Rep3	Rep1	Rep1	Rep1	Rep2	Rep3
	BC187	-2.60679	-2.88135	-2.94105	2.17351	2.02977	2.74334	12.3963	0.625416	2.82703	2.90393	2.93323
	DBVPG6040	-0.354556	-0.279548	-0.272179	0.350503	0.218987	0.222002	8.01589	1.06195	1.17938	1.18378	1.2059
	FL100	-1.03775	-0.922005	-1.13187	0.691821	0.591641	0.355724	11.0875	1.25755	N/A	2.34763	N/A
	I14	-3.6372	-3.77888	-3.67719	2.99238	2.94325	2.92667	8.75868	1.30181	3.06366	3.25113	3.29602
	NC-02	-1.70065	-1.75305	-2.13255	0.589372	0.669197	0.727088	4.92259	1.47999	1.82019	1.92596	1.90076
	SLYG78	0.030904	N/A	N/A	0.458686	N/A	N/A	10.738	1.62715	1.04407	1.0224	1.02557
	T7	-2.38269	-2.44988	-2.97197	1.41412	1.4333	1.51915	4.65799	1.25852	2.27039	2.39227	2.3794
	Y12-SGRP	-1.2358	-1.26335	-1.25181	0.561765	0.543817	0.467841	5.30781	0.869936	1.29706	1.33157	1.83527
	Y12-WashU	-0.0170312	-0.10063	-0.139537	0.973006	0.609157	0.852845	7.86473	0.866968	1.07404	1.08044	1.08688
	Y9-WashU	-0.400144	-0.458853	-0.421247	0.486493	0.475437	0.484985	7.60068	1.00204	1.02618	1.00534	N/A
	YJM975	0.016893	-0.00731776	-0.00216061	0.170852	0.14472	0.142187	14.0426	0.870768	1.08472	N/A	N/A
	YJM978	0.0220226	0.0598251	0.00882916	0.184509	0.447136	0.179305	13.4404	0.797084	1.10547	1.13153	1.1293
	YJM981	0.00921597	-0.0500467	-0.0732016	0.448257	0.304176	0.387492	N/A*	N/A*	1.24048	1.24384	1.23849
	YPS163	-2.14265	-1.93307	-2.55356	0.981498	1.23066	1.3904	4.96211	1.36157	2.24097	2.32696	2.45227
	YPS606	-2.25426	-2.69932	-2.91558	1.36561	1.57976	1.75656	5.27252	1.25889	2.14447	2.15356	2.2456
	*In the diauxic growth co-culture experiment, replicates 1-3 correspond to culture with initial ratios of reference:query of 1:4, 1:1, and 4:1 by volume, respectively.
	**In the glucose-to-galactose medium shift, YJM981 did not display above-basal YFP induction for the entire 15.5-hour timecourse.

## Sheet: (D) Galactose cost
	Table S2. Phenotypic measurements of natural isolates
	Wang et al. 2014
	(D) This worksheet contains growth-rate and GAL expression measurements used to generate the plots in Figure 7 and S14.
	Experiment:	Steady-state growth rate relative to YJM978, doublings/hr (Fig. 6)						Log10 steady-state GAL1pr-YFP expression (Fig. 6)						Steady-state growth rate relative to YJM978, doublings/hr (Fig. S14)						Log10 steady-state GAL1pr-YFP expression (Fig. S14)
		0.03125% glu			0.03125% glu + 0.25% gal			0.03125% glu			0.03125% glu + 0.25% gal			0.125% glu			0.125% glu + 0.25% gal			0.125% glu			0.125% glu + 0.25% gal
	Strain	Rep1	Rep2	Rep3	Rep1	Rep2	Rep3	Rep1	Rep2	Rep3	Rep1	Rep2	Rep3	Rep1	Rep2	Rep3	Rep1	Rep2	Rep3	Rep1	Rep2	Rep3	Rep1	Rep2	Rep3
	BC187	-0.0373476	-0.0272452	-0.0345417	-0.352724	-0.312503	-0.297473	0.882122	0.923737	0.928684	3.02747	3.10878	3.07134	-0.0263095	-0.0359228	-0.00685393	-0.0480334	-0.0608218	-0.0413127	0.963327	0.982965	1.02481	2.37429	2.41529	2.43651
	DBVPG6040	-0.0338985	-0.0489409	-0.0321186	-0.0328425	-0.0546744	-0.0414193	1.06453	1.06002	1.05456	1.84017	1.70098	1.73811	-0.0369279	-0.0290629	-0.0287704	-0.0147933	-0.0368608	-0.033168	1.08764	1.08867	1.09786	1.14065	1.10639	1.1379
	FL100	-0.0474117	-0.0204891	-0.0253708	-0.313783	-0.299033	-0.275629	0.875672	0.889666	0.93044	2.71651	2.75129	2.81797	-0.0441351	-0.0314682	-0.0360342	-0.0694978	-0.0506538	-0.0560091	0.969898	0.973752	0.970401	2.15085	2.20599	2.20783
	I14	0.0146515	0.00582484	0.0056555	-0.276113	-0.406111	-0.278651	0.96147	0.979355	0.984402	3.51938	3.46948	3.53241	-0.00272343	-0.00928665	-0.00556757	-0.0629566	-0.0807112	-0.0700253	1.04662	1.04558	1.03851	2.52586	2.56028	2.62592
	NC-02	-0.00124404	0.00767853	0.00433114	-0.0680915	-0.0874318	-0.118108	0.929586	0.94485	0.936189	1.96593	2.00647	1.98581	0.0117417	-0.0379062	-0.0267185	-0.0106104	-0.0152423	-0.0281648	0.959451	0.994687	0.952027	1.45177	1.47832	1.46458
	SLYG78	-0.120909	-0.103095	-0.105749	-0.177859	-0.207158	-0.201195	0.865306	0.879728	0.868505	2.57156	2.59322	2.56952	-0.105028	-0.12432	-0.129869	-0.136861	-0.127134	-0.116426	0.913202	0.926781	1.03093	1.75366	1.7316	1.81469
	T7	0.0323648	0.00397915	0.00925604	-0.097493	-0.108307	-0.0835098	0.976401	0.960392	0.967113	2.28573	2.3194	2.27919	0.00182499	-0.0529857	-0.0686207	-0.0650779	-0.0692223	-0.097207	0.975845	1.07121	0.990247	1.61426	1.66841	1.65219
	Y12-SGRP	0.00826801	0.0174671	0.0204689	-0.101604	-0.113024	-0.109683	0.915191	0.917233	0.913024	2.3671	2.39492	2.40765	-0.0164399	-0.0137658	-0.0096027	-0.0111543	0.000645177	-0.0106099	0.95859	1.0047	0.959231	1.75351	1.78624	1.81898
	Y12-WashU	0.0423523	0.0432875	0.0523549	0.0196416	0.0207659	0.00534222	0.943406	0.962297	0.965403	1.61648	1.70294	1.73159	0.0302234	0.0276998	0.0327235	0.0326551	0.0437875	0.0293021	1.02476	1.04993	1.08486	1.20083	1.19294	1.28576
	Y9-WashU	0.0543857	0.0574892	0.0417666	-0.0133168	-0.00512542	-0.0247338	0.920996	0.939687	0.92478	2.13794	2.1171	2.1877	0.0155242	0.0122419	0.0306901	0.0301285	0.0335416	0.0279092	0.960432	0.970212	0.964841	1.46166	1.44923	1.48291
	YJM975	0.018314	0.0187763	0.0129406	0.0219555	0.03182	0.0263019	1.02526	1.06771	1.03198	1.09292	1.23945	1.31306	-0.0271011	0.00215525	-0.00440912	-0.0345582	0.0111754	-0.0108426	1.08651	1.088	1.07809	1.06748	1.09295	1.09551
	YJM978	-0.006019	-0.0130191	-0.0028606	-0.00784981	0.000903009	-0.0004869	1.05224	1.04937	1.04623	1.17898	1.07803	1.13451	-0.0150225	-0.0206242	-0.0187963	-0.0113488	-0.0212058	-0.00936335	1.09539	1.09394	1.09018	1.0633	1.09482	1.09061
	YJM981	0.00930395	0.00493688	-0.0167371	0.00942804	-0.0112634	-0.0018433	1.12085	1.16428	1.13118	1.74565	1.70264	1.54283	0.0128283	0.0358951	0.0305164	0.0275897	0.0197934	0.0235219	1.23735	1.24698	1.21803	1.22695	1.28949	1.2201
	YPS163	0.00658956	0.0176129	0.00666958	-0.0873874	-0.0876183	-0.0997084	0.903962	0.923779	0.928312	2.23225	2.25158	2.28401	-0.042391	-0.0177236	-0.0477091	-0.0455845	-0.06439	-0.0810449	0.954362	0.969184	0.956303	1.73534	1.75991	1.77493
	YPS606	-0.00451372	-0.000519271	0.00490907	-0.0922425	-0.0974491	-0.0980298	0.914691	0.910202	0.906713	2.16862	2.18299	2.2165	-0.0371644	-0.0488427	-0.0494941	-0.0306708	-0.0397363	-0.0514161	0.943198	0.995294	0.941841	1.70393	1.68488	1.69013
		Ref strain growth rate (doublings/hour, mean ± s.e.m.)												Ref strain growth rate (doublings/hour, mean ± s.e.m.)
		0.03125% glu			0.03125% glu + 0.25% gal									0.125% glu			0.125% glu + 0.25% gal
		0.598 ± 0.007			0.586 ± 0.004									0.678 ± 0.005			0.654 ± 0.004
